# Supplementary material for: Occurrence and Distribution of Tetrabromobisphenol A and Diversity of Microbial Community Structure in the Sediments of Mangrove
Source: Biology (Basel). 2023 May 22;12(5):757. doi: 10.3390/biology12050757 (PMC10215683; doi:10.3390/biology12050757)
Supplement: Supplementary file 1 [file biology-12-00757-s001.zip]

Archive with 1 entries (1 files):
- biology-2355367-supplementary.pdf
